# Supplementary material for: Using protein complexes to predict phenotypic effects of gene mutation
Source: Genome Biol. 2007 Nov 27;8(11):R252. doi: 10.1186/gb-2007-8-11-r252 (PMC2258176; doi:10.1186/gb-2007-8-11-r252)
Supplement: Additional data file 1 — Presented is a table listing the top 92 predictions of gene pairs most likely to cause the same disease, as assessed by physical interaction in the HPRD database and co-expression. [file gb-2007-8-11-r252-S1.txt]

gene 1	gene 2	known to cause same disease?	expr corr
ENSG00000188536	ENSG00000188170	yes	0.9648
ENSG00000186847	ENSG00000186081	yes	0.8231
ENSG00000173372	ENSG00000173369	yes	0.9545
ENSG00000171564	ENSG00000171560	yes	0.8372
ENSG00000171564	ENSG00000171557	yes	0.8222
ENSG00000165168	ENSG00000158517	yes	0.813
ENSG00000165168	ENSG00000116701	yes	0.8537
ENSG00000158517	ENSG00000116701	yes	0.8084
ENSG00000164692	ENSG00000115414	yes	0.8513
ENSG00000170421	ENSG00000111057	yes	0.8955
ENSG00000198782	ENSG00000198755	no	0.8153
ENSG00000171223	ENSG00000170345	no	0.831
ENSG00000198821	ENSG00000167286	no	0.8118
ENSG00000182492	ENSG00000164692	no	0.8344
ENSG00000170312	ENSG00000157456	no	0.8731
ENSG00000169679	ENSG00000156970	no	0.8561
ENSG00000164109	ENSG00000156970	no	0.8781
ENSG00000180353	ENSG00000147507	no	0.8197
ENSG00000165025	ENSG00000147507	no	0.8123
ENSG00000163468	ENSG00000146731	no	0.8035
ENSG00000170312	ENSG00000145386	no	0.8742
ENSG00000163220	ENSG00000143546	no	0.9199
ENSG00000167088	ENSG00000139343	no	0.812
ENSG00000164692	ENSG00000139329	no	0.9021
ENSG00000174125	ENSG00000137462	no	0.8104
ENSG00000163468	ENSG00000135624	no	0.8247
ENSG00000187498	ENSG00000134871	no	0.9592
ENSG00000178999	ENSG00000134690	no	0.8708
ENSG00000141968	ENSG00000134516	no	0.8536
ENSG00000170312	ENSG00000134057	no	0.901
ENSG00000163918	ENSG00000133119	no	0.8022
ENSG00000168496	ENSG00000132646	no	0.8062
ENSG00000163918	ENSG00000132646	no	0.8229
ENSG00000160307	ENSG00000131095	no	0.8806
ENSG00000134516	ENSG00000128340	no	0.8684
ENSG00000138668	ENSG00000125944	no	0.8164
ENSG00000197971	ENSG00000123560	no	0.8242
ENSG00000141968	ENSG00000120899	no	0.801
ENSG00000164611	ENSG00000117399	no	0.8816
ENSG00000164109	ENSG00000117399	no	0.8205
ENSG00000156970	ENSG00000117399	no	0.8716
ENSG00000145386	ENSG00000117399	no	0.8583
ENSG00000125414	ENSG00000116748	no	0.8502
ENSG00000163468	ENSG00000115484	no	0.8008
ENSG00000156261	ENSG00000115484	no	0.8004
ENSG00000135624	ENSG00000115484	no	0.846
ENSG00000187498	ENSG00000115414	no	0.8459
ENSG00000134871	ENSG00000115414	no	0.8293
ENSG00000138071	ENSG00000115091	no	0.8341
ENSG00000122194	ENSG00000113889	no	0.8395
ENSG00000178562	ENSG00000113263	no	0.8004
ENSG00000168542	ENSG00000113140	no	0.824
ENSG00000164692	ENSG00000113140	no	0.8543
ENSG00000166508	ENSG00000112118	no	0.8288
ENSG00000147507	ENSG00000111679	no	0.8138
ENSG00000141968	ENSG00000111679	no	0.8181
ENSG00000120899	ENSG00000111679	no	0.8106
ENSG00000133119	ENSG00000111445	no	0.821
ENSG00000105974	ENSG00000105971	no	0.8855
ENSG00000177455	ENSG00000105369	no	0.9187
ENSG00000136573	ENSG00000105369	no	0.8515
ENSG00000181163	ENSG00000105202	no	0.8016
ENSG00000166508	ENSG00000104738	no	0.8031
ENSG00000170312	ENSG00000100526	no	0.8677
ENSG00000166508	ENSG00000100297	no	0.8548
ENSG00000145386	ENSG00000094804	no	0.8516
ENSG00000178999	ENSG00000089685	no	0.8487
ENSG00000170312	ENSG00000089685	no	0.8299
ENSG00000134690	ENSG00000089685	no	0.8441
ENSG00000174444	ENSG00000089009	no	0.8121
ENSG00000117399	ENSG00000087586	no	0.8415
ENSG00000088325	ENSG00000087586	no	0.817
ENSG00000187764	ENSG00000081237	no	0.8013
ENSG00000111679	ENSG00000081237	no	0.8361
ENSG00000164109	ENSG00000080986	no	0.8497
ENSG00000152253	ENSG00000080986	no	0.8141
ENSG00000172399	ENSG00000077522	no	0.9605
ENSG00000112118	ENSG00000076003	no	0.8103
ENSG00000166508	ENSG00000073111	no	0.8948
ENSG00000112118	ENSG00000073111	no	0.846
ENSG00000100297	ENSG00000073111	no	0.8651
ENSG00000076003	ENSG00000073111	no	0.846
ENSG00000070087	ENSG00000061676	no	0.8584
ENSG00000111679	ENSG00000043462	no	0.8034
ENSG00000082074	ENSG00000043462	no	0.8054
ENSG00000081237	ENSG00000043462	no	0.8539
ENSG00000177455	ENSG00000012124	no	0.8631
ENSG00000164692	ENSG00000011465	no	0.855
ENSG00000177455	ENSG00000007312	no	0.8835
ENSG00000136573	ENSG00000007312	no	0.8737
ENSG00000105369	ENSG00000007312	no	0.9226
ENSG00000080910	ENSG00000000971	no	0.9724
